# Supplementary material for: Application of rapid clinical exome sequencing technology in the diagnosis of critically ill pediatric patients with suspected genetic diseases
Source: Front Genet. 2025 Mar 10;16:1526077. doi: 10.3389/fgene.2025.1526077 (PMC11931113; doi:10.3389/fgene.2025.1526077)
Supplement: Supplementary file 1 [file DataSheet1.xlsx]

## Sheet: Sheet1
Pt	serial number	Gender	Age	Main clinical phenotype	Departments	genes	Nucleotide/amino acid change	results	ACMG	inheritance	Genetic origin	Zygote	related diseases	report time
1	30365	M	26 d	Seizure, coma, apnea, repeated hypoglycemia, high blood ammonia, electrolyte disorder	NICU	SLC25A20	c.199-10T>G	positive	P	AR	father + mother (both Het)	Hom	Carnitine-acylcarnitine translocase deficiency	2019-07-11 10:31:39
2	52853	M	8 d	Edema and shortness of breath in the whole body and limbs; Color Doppler ultrasound of urinary system: both kidneys are obviously enlarged, which is consistent with the changes of polycystic kidney	NICU	PKD1	c.11554delC(p.L3852Wfs*93)	positive	LP	AD	father (Het)	Het	Polycystic kidney disease type 1	2020-05-29 15:29:33
3	23526	F	3 m	Appearance of premature infants, extremely low weight, respiratory failure, neonatal hypoproteinemia	NICU	WAS	c.134C>T(p.T45M)	positive	LP	XL	De novo	Het	X-linked thrombocytopenia/Wiskott-Aldrich syndrome/ X-linked congenital neutropenia / X-linked congenital neutropenia /Wiskott-Aldrich syndrome / X-linked congenital neutropenia	2019-03-13
4	23579	F	5 m	Respiratory distress, severe pneumonia, impaired liver function, growth retardation	NICU	IGHMBP2	c.1808G>A(p.R603H)	positive	LP	AR	father + mother (both Het)	Hom	Charcot-marie-tooth axonal 2S/ distal type hereditary motor neuron disease type VI	2019-03-07
5	24482	M	26 d	Neonatal hypoglycemia (intractable), neonatal pathological jaundice, macrosomia	NICU	ABCC8	c.1421A>G (p.Q474R)	positive	LP	AD /AR	father (Het)	Het	Familial hyperinsulinemic hypoglycemia type 1	2019-03-24
6	25416	F	44 d	Weak crying after birth, poor milk drinking, low muscle tone, pneumonia, binaural hearing loss, central atrial septal defect	NICU	15q11q13	>4.76Mb Del	positive	P	-	De novo	x1	Prader-Willi 综合征	2019-04-10
7	25841	F	4.5 y	He began to vomit at the age of 2, and now he is admitted to hospital due to respiratory cardiac arrest and cardiopulmonary resuscitation. He has an acute onset and is in a coma, with irregular spontaneous breathing and hypothermia in his limbs.	PICU	TANGO2	exons 5-6 Delc.672C>A (p.Y224*)	positive	LP	AR	father (Het)+mother(x1)	x1	Recurrent metabolic encephalomyopathy crisis with rhabdomyolysis, arrhythmia and neurodegeneration	2019-04-25
8	27024	F	78 d	Severe pneumonia, ventricular septal defect, patent foramen ovale, slight separation of left kidney and renal pelvis, malnutrition, anemia, weight loss for more than 1 month, with cyanosis and cough.	NICU	18p11.32	>2.14Mb Del	positive	LP	-	De novo	X1	18p11.32 Del related disease	2019-05-08
9	27041	M	49 d	Cardiac hypertrophy, abnormal liver function, genetic metabolism and tandem mass spectrometry showed that very long-chain acyl-CoA deaminase was deficient, and carnitine palmitoyl transferase deficiency was suspected	NICU	SLC25A20	c.199-10T>G	positive	P	AR	father + mother (both Het)	Hom	Carnitine acylcarnitine translocase deficiency	2019-05-10
10	28669	F	49 d	Foaming at the mouth for 5 days, fever for 3 days, low birth weight, yellow skin staining, tandem mass spectrometry suggested hyperphenylalanine.	NICU	UNC13D	c.1055+1G>A,c.2695C>T (p.R899*)	positive	P	AR	Mother (Het)	Het	Familial hemophagocytic lymphohistiocytosis type 3	2019-06-10
11	29330	F	8 d	After birth, it is difficult to breathe, the right auricle is a little missing, the right eyeball is a little protruding, and the fingers can't be straightened. After that, repeated convulsions occur, and the palm is broken, and there are many hairs on the shoulders, upper arms and thighs.	NICU	1q23.3q44	>87.01Mb Dup	positive	LP	-	De novo	x2.4	1q23.3q44 Dup related disease	2019-06-25
12	31513	F	26 d	Pneumonia, hypoglycemia, hypothyroidism, hypoglycemia, epileptic discharge, etc.	NICU	KMT2D	c.1791_1792dupT(p.R598Lfs*333)	positive	LP	AD	De novo	Het	Kabuki syndrome	2019-07-21
13	33678	M	16 d	Pneumonia, hypoglycemia, hypothyroidism, hypoglycemia, epileptic discharge, etc.	NICU	SCN1A	c.2836C>T (p.R946C)	positive	LP	AD	De novo	Het	Generalized epilepsy with febrile seizures plus type 2(Dravet syndrome)	2019-08-16
14	36267	M	3 m	Postnatal hypoglycemia, low muscle tone of limbs, hyperhidrosis, irritability, shortness of breath, etc.	PICU	SLC37A4	c.446G>A (p.G149E)	positive	LP	AR	Mother (Het)	Hem	Glycogen storage disease type Ⅰb/glycogen storage disease type Ⅰc	2019-09-15
15	40593	M	5 d	After birth, the crying is weak, cyanosis appears in the lips and extremities shortly after birth, muscle tension is low, feeding is difficult, and the auditory screen fails. EEG suggests that the brain maturity is delayed.	NICU	CHRNB1	c.727C>T(p.R243C)	positive	LP	AD /AR	father (Het)	Het	Slow-channel congenital myasthenic syndrome type 2A /Acetylcholine receptor deficiency congenital myasthenic syndrome type 2C	2019-11-11
16	43333	M	24 d	Found pleural effusion for more than 17 hours, diagnosed as sepsis, neonatal pneumonia, pleural effusion (bilateral), neonatal respiratory distress syndrome, hypoproteinemia and so on.	NICU	FLT4	c.3821A>G(p.D1274G)	positive	P	-	De novo	Het	Hereditary lymphedema Type IA	2019-12-24
17	44667	M	51 d	Sepsis, coagulation dysfunction, severe pneumonia, gastrointestinal bleeding, anemia, intracranial infection, patent ductus arteriosus, patent foramen ovale.	NICU	FAH	c.1106delG (p.G369Efs*5)	positive	LP	AR	father (Het)	Het	Tyrosinemia type I	2020-01-05
18	44725	F	18 d	Full-term cesarean section, no abnormality in prenatal examination during pregnancy, persistent hypoglycemia after birth, birth weight of 4.4kg, parents working in electroplating factory before pregnancy, and bad pregnancy history	NICU	HNF4A	c.323_332del10 (p.K108Sfs*15)	positive	LP	AD	Mother (Het)	Het	Fanconi tubular syndrome type 4 / hyperinsulinemia and hypoglycemia/maturity-onset diabetes of the young	2020-01-05
19	46058	M	3 m	Fever, refusal to milk, repeated crying, mental deterioration, past history of purulent meningitis, needle holes continued to be red and swollen after vaccination.	NICU	TYK2	c.209_212delGCTT(p.C70Sfs*21)	positive	LP	AR	father (Het)	Het	Immunodeficiency type 35	2020-01-23
20	52161	F	14 d	After birth, it was found that the blood sugar increased to 13.4mmol/L, and the insulin level and C peptide decreased. The microarray analysis of amniotic fluid chromosome showed that the whole chromosome 6 was homozygous (AOH).	NICU	chr6	pUPD(Iso)	positive	P	AD	De novo	x2	6q24-associated transient neonatal diabetes mellitus	2020-05-18
21	54321	M	7 d	Neonatal respiratory distress syndrome, neonatal pneumonia, premature infants, very low birth weight infants, twins.	NICU	16p13.3	>11.4Kb Del	positive	P	-	father (x3)+mother(x1)	x1	α-thalassemia	2020-06-09
22	63747	F	17 d	Abnormal EEG, multifocal spike, convulsion, neonatal hypoxic-ischemic encephalopathy, intracranial venous sinus thrombosis, neonatal hyperbilirubinemia, septicemia	NICU	9p24.3p24.1	>8.6Mb Del	positive	LP	-	De novo	x1	9p24.3p24.1 Del related disease	2020-09-18
23	66705	M	6 d	History of asphyxia rescue, weak breathing, poor response and yellow skin all over the body after birth.	NICU	HBB	c.-78A>G	positive	LP	AD /AR	Mother (Het)	Het	β-thalassemia etc..	2020-10-23
24	67524	M	9 d	Premature infants, proteinuria 2, occult blood 2, systemic edema, low albumin, abnormal cardiac color Doppler ultrasound, etc.	NICU	OSGEP	c.740G>A(p.R247Q)	positive	LP	AR	father + mother (both Het)	Hom	Galloway-Mowat syndrome type 3	2020-10-29
25	36866	M	4 m	Low birth weight, shortness of breath, respiratory distress, chronic bronchial dysplasia, pneumonia, anemia, patent foramen ovale, jaundice, myocardial damage, gastrointestinal bleeding, hypothyroidism, inguinal hernia.	NICU	IFT140	c.2495G>T(p.G832V)	positive	VUS	AR	Mother (Het)	Het	Short Rib Syndrome with Polydactyly Type 9/Retinitis Pigmentosa Type 80	2019-10-02
26	52720	F	4 y	Amniotic fluid reduction detected at 7 months of pregnancy, infantile spasms diagnosed at 3 months old, nephrotic syndrome confirmed around 2 years old, with recent increase in seizure activity followed by fever and oliguria.	PICU	NUP107	c.460A>G (p.M154V)	negative	VUS	AR	father + mother (both Het)	Het	Nephrotic Syndrome Type 11/? Ovarian Dysgenesis Type 6/Galloway-Mowat Syndrome Type 7	2020-05-22 09:32:41
27	51119	M	13 y	Recurrent rashes for 12 years, with hypokalemia, elevated lactate, mild to moderate anemia, negative for lupus erythematosus, and liver function showing decreased albumin.	PICU	HLCS	c.1544G>A(p.S515N)	negative	VUS	AR	father + mother (both Het)	Hom	Deficiency of pyruvate carboxylase	2020-05-28 09:52:02
28	73632	M	37 d	Preterm birth, low tyrosine in dried blood spot, suspected metabolic disorder, TSH > 100, T3 0.97 nmol/L, T4 51.5 nmol/L, vomiting after breakfast, currently on infant formula.	NICU	22q11.21	>1.35MbDup	negative	VUS	-	father (x3)	x4*	22q11.2 Dup related disease	2021-01-08
29	25022	F	64 d	Weak crying for over a month, accompanied by vomiting, poor appetite, poor mental status, poor sleep, no significant weight changes, hypotonia in limbs, CT showing changes in bilateral frontal and parietal lobes, demyelination not excluded.	NICU			negative						2019-04-01
30	26420	F	37 d	Preterm, respiratory distress for 13 days after birth, clinically diagnosed with neonatal respiratory distress syndrome, neonatal pneumonia, anemia, patent ductus arteriosus, etc.	NICU			negative						2019-04-27
31	29985	M	26 d	Jaundice appeared 2 days after birth.	NICU			negative						2019-06-26
32	31146	M	62 d	Preterm, low birth weight, recurrent respiratory distress, pneumonia, partial cleft palate, low-set ears, edema, NK cell deficiency.	NICU	MT-TC		negative	VUS	matrilineal inheritance				2019-07-23
33	31625	M	23 d	G1P1, 38 weeks 4 days, full-term delivery, 2.8 kg, oral white patches after birth, accompanied by fever, failed hearing screening, diagnosed with "thrush", recurrent fever, poor mental response, etc.	NICU			negative						2019-07-21
34	33367	F	16 d	Recurrent fever, anemia, low white blood cell count, liver dysfunction, cranial ultrasound showing intraventricular hemorrhage, midline shift to the right, etc.	NICU			negative						2019-08-12
35	36065	M	12 d	Generalized skin darkening, elevated 17-hydroxyprogesterone, low sodium, high potassium.	NICU			negative						2019-09-22
36	37025	F	4 m	Preterm, resuscitation after asphyxia, low birth weight, chronic bronchopulmonary dysplasia, sepsis, neonatal hyaline membrane disease, retinopathy of prematurity, hyperbilirubinemia in premature infants, liver dysfunction, electrolyte imbalance, bilateral periventricular white matter increased echo, patent foramen ovale, anemia, abnormal bilateral hearing thresholds, low T3 syndrome, multiple br…	NICU			negative						2019-10-03
37	40077	M	24 d	Severe neonatal asphyxia, neonatal ischemic hypoxic encephalopathy, neonatal meconium aspiration syndrome.	NICU			negative						2019-11-13
38	46454	M	21 d	Cesarean section at 32 weeks.	NICU	RYR1		negative	VUS	AR /AD	Mother (Het)	Het	Central Axial Disease / King-Denborough Syndrome / Myopathy with External Ocular Muscle Paralysis / Neuromuscular Disease with Homogeneous Type 1 Fibers / Malignant Hyperthermia Susceptibility	2020-02-26
39	52248	F	63 d	Diarrhea for 1 week, accompanied by recurrent fever for 6 days, involuntary head tremors for 3 days.	NICU			negative						2020-05-11
40	55747	M	78 d	Clinical diagnosis: severe neonatal asphyxia, neonatal respiratory distress syndrome, neonatal sepsis (intrauterine infection), neonatal pneumonia, chronic bronchopulmonary dysplasia, etc.	NICU			negative						2020-06-29
41	58457	F	4 d	EEG showed abnormal neonatal EEG, background activity abnormal, electrical seizures, considering hypoxic-ischemic encephalopathy.	NICU			negative						2020-07-31
42	63180	F	72 d	Vomiting for over a week, 6 hours of cardiopulmonary resuscitation, sudden pallor, high lactate, metabolic acidosis (difficult to correct), hyperammonemia, elevated CK, renal failure, liver failure.	PICU			negative						2020-09-14
43	65022	M	11 d	Jaundice appeared 6 days after birth, total bilirubin 390 渭mol/L, etc.	NICU			negative						2020-10-06
44	71686	F	56 d	No obvious cause for diarrhea, followed by fever, diarrhea did not improve, greenish-yellow watery stools, physical examination showed pallor, preterm appearance, lactate 4.2 mmol/L, preliminary diagnosis: sepsis, infantile diarrhea, severe dehydration, bronchopneumonia, neonatal hyponatremia, leukemoid reaction.	NICU			negative						2020-12-12
					F: Female, M: Male, d: days, y: years, P: Pathogenic; LP: Likely Pathogenic; VUS: Variant of Uncertain Significance;Hom: homozygote; Het: heterozygote; Hem: hemizygote
